# Supplementary material for: Parental Concerns and Active Participation in Home-Based Vojta Therapy for Children with Global Developmental Delay: A Qualitative Study Using Interviews and Photo-Elicitation
Source: Healthcare (Basel). 2026 Jan 1;14(1):104. doi: 10.3390/healthcare14010104 (PMC12786262; doi:10.3390/healthcare14010104)
Supplement: Supplementary file 1 [file healthcare-14-00104-s001.zip]

Archive with 1 entries (1 files):
- healthcare-4054682-supplementary.pdf
